# Supplementary material for: Prognostic Nutritional Index as a Predictor of Diabetic Nephropathy Progression
Source: Nutrients. 2022 Sep 2;14(17):3634. doi: 10.3390/nu14173634 (PMC9460356; doi:10.3390/nu14173634)
Supplement: Supplementary file 1 [file nutrients-14-03634-s001.zip]

Archive with 1 entries (1 files):
- nutrients-1842683-SI.pdf
